# Supplementary material for: Reducing the Time-to-Antibiotic by Adapting a Standard of Procedure for the Treatment of Pediatric Cancer Patients Presenting with Febrile Neutropenia—A Comparative Analysis of Two Patient Cohorts
Source: Cancers (Basel). 2025 Oct 10;17(20):3280. doi: 10.3390/cancers17203280 (PMC12564837; doi:10.3390/cancers17203280)
Supplement: Supplementary file 1 [file cancers-17-03280-s001.zip]

Archive with 1 entries (1 files):
- cancers-3899774-supplementary.pdf
